# Supplementary material for: Antimicrobial Properties of the Triclosan-Loaded Polymeric Composite Based on Unsaturated Polyester Resin: Synthesis, Characterization and Activity
Source: Polymers (Basel). 2022 Feb 10;14(4):676. doi: 10.3390/polym14040676 (PMC8875966; doi:10.3390/polym14040676)
Supplement: Supplementary file 1 [file polymers-14-00676-s001.zip]

Archive with 1 entries (1 files):
- polymers-1582744-supplementary.pdf
